# Supplementary material for: Characterization of the bovine salivary gland transcriptome associated with Mycobacterium avium subsp. paratuberculosis experimental challenge
Source: BMC Genomics. 2019 Jun 13;20:491. doi: 10.1186/s12864-019-5845-4 (PMC6567491; doi:10.1186/s12864-019-5845-4)
Supplement: Supplementary file 1 — Table S1. Post mapping statistics of each salivary gland sample. (XLSX 15 kb) [file 12864_2019_5845_MOESM1_ESM.xlsx]

## Sheet: Sheet1
Infected Group
Sample name	Number of input reads	Uniquely mapped reads number	Uniquely mapped reads %	Number of reads mapped to multiple loci	% of reads mapped to multiple loci
2155_M1	60692531	56633172	0.933116	1365823	0.022504
2155_M2	57881709	54243511	0.937144	1292147	0.0223239
2155_P1	54971765	51465268	0.936213	1682331	0.0306035
2155_P2	55033483	51881376	0.942724	1547943	0.0281273
2176_M1	48403676	44771996	0.924971	959438	0.0198216
2176_P1	62660729	59023624	0.941956	1762036	0.0281203
2176_P2	48956326	46232986	0.944372	1232095	0.0251672
2194_M1	55022723	51282170	0.932018	1315304	0.0239047
2194_M2	55350763	51437426	0.929299	1295788	0.0234105
2194_P1	47606879	44698479	0.938908	1362578	0.0286215
2194_P2	54587685	51082028	0.935779	1541889	0.0282461
2402_M1	56189506	52268475	0.930218	1274873	0.0226888
2402_M2	48915207	45535609	0.930909	1140795	0.0233219
2402_P1	48217232	45564065	0.944975	1259763	0.0261268
2402_P2	50311809	47327289	0.94068	1416729	0.028159
2420_M1	54741030	50136617	0.915887	1348445	0.0246332
2420_M2	59640758	54257751	0.909743	1464859	0.0245614
2420_P1	56824715	52912625	0.931155	1676994	0.0295117
2420_P2	55341618	52072557	0.940929	1506876	0.0272286
Control group
Sample name	Number of input reads	Uniquely mapped reads number	Uniquely mapped reads %	Number of reads mapped to multiple loci	% of reads mapped to multiple loci
2405_M1	64368085	59135334	0.918706	1922871	0.029873
2405_M2	55711614	52853381	0.948696	929265	0.0166799
2405_P1	53342684	50265453	0.942312	1350047	0.0253089
2405_P2	55098496	52002224	0.943805	1437742	0.026094
2409_M1	56584388	52012807	0.919208	1351132	0.0238782
2409_M2	58264453	53360715	0.915837	1381469	0.0237103
2409_P1	53331145	50392572	0.944899	1384387	0.0259583
2409_P2	51245309	48505349	0.946532	1354998	0.0264414
2425_M1	57603617	52722642	0.915266	1492092	0.0259027
2425_M2	52648066	48189078	0.915306	1221279	0.023197
2425_P1	50577031	47525351	0.939663	1400198	0.0276845
2425_P2	52696073	49725602	0.94363	1457886	0.0276659
2395_M1	56395215	51659620	0.916028	1254720	0.0222487
2395_M2	50888050	47103007	0.92562	1166890	0.0229305
2395_P1	53200720	50025238	0.940311	1568887	0.02949
2395_P2	52539854	49159983	0.93567	1760850	0.0335146
2398_M1	50339629	46327365	0.920296	1479849	0.0293973
2398_M2	47882936	43864057	0.916069	1458347	0.0304565
2398_P1	54399465	51121380	0.93974	1767800	0.0324966
2398_P2	52625581	48109227	0.914179	2132598	0.040524
