# Supplementary material for: Characterization of the bovine salivary gland transcriptome associated with Mycobacterium avium subsp. paratuberculosis experimental challenge
Source: BMC Genomics. 2019 Jun 13;20:491. doi: 10.1186/s12864-019-5845-4 (PMC6567491; doi:10.1186/s12864-019-5845-4)
Supplement: Supplementary file 2 — Table S2. Summary of the identified DEGs in all the 4 salivary gland groups. (XLSX 64 kb) [file 12864_2019_5845_MOESM2_ESM.xlsx]

## Sheet: M1
	baseMean	log2FoldChange	lfcSE	stat	pvalue	padj	absFC	Gene_Name	Gene_type	SIG
ENSBTAG00000034662	68.9257	4.77257	0.986117	4.83977	1.29992e-06	0.00122747	27.333		processed_pseudogene	TRUE
ENSBTAG00000006961	37.2279	4.26344	1.01818	4.18733	2.82257e-05	0.0090861	19.2055	NLRP13	protein_coding	TRUE
ENSBTAG00000031913	38.8504	2.43488	0.542961	4.48444	7.31047e-06	0.00357054	5.40719		processed_pseudogene	TRUE
ENSBTAG00000005994	22.988	2.00825	0.553354	3.62924	0.000284258	0.0323718	4.02294	SPESP1	protein_coding	TRUE
ENSBTAG00000037686	18.1941	1.78914	0.477892	3.74381	0.000181251	0.0259493	3.45608	SRPX2	protein_coding	TRUE
ENSBTAG00000019315	135.136	1.76828	0.353516	5.002	5.674e-07	0.000669721	3.40649	PLA2G7	protein_coding	TRUE
ENSBTAG00000020261	25.9279	1.7218	0.377507	4.56097	5.09173e-06	0.00299769	3.29847	CDH26	protein_coding	TRUE
ENSBTAG00000047621	51.1426	1.62369	0.475544	3.41439	0.000639239	0.0464317	3.08163		protein_coding	TRUE
ENSBTAG00000007450	133.048	1.56947	0.311037	5.04592	4.51348e-07	0.000581172	2.96795	C2	protein_coding	TRUE
ENSBTAG00000017098	119.1	1.54928	0.441419	3.50977	0.000448497	0.039213	2.92671	BPIFA1	protein_coding	TRUE
ENSBTAG00000004063	137.437	1.49394	0.235156	6.353	2.11162e-10	1.49545e-06	2.81658	SERPINA5	protein_coding	TRUE
ENSBTAG00000026758	77.3584	1.46243	0.301571	4.84938	1.23846e-06	0.00122747	2.75573		protein_coding	TRUE
ENSBTAG00000005772	167.303	1.4561	0.418673	3.47788	0.000505387	0.041457	2.74365	SPDYC	protein_coding	TRUE
ENSBTAG00000018240	143.267	1.44847	0.238197	6.08096	1.19468e-09	4.43936e-06	2.72918	CYP2S1	protein_coding	TRUE
ENSBTAG00000011818	62.1664	1.42484	0.401944	3.54488	0.000392798	0.0360661	2.68485	COL26A1	protein_coding	TRUE
ENSBTAG00000046158	335.608	1.42103	0.312711	4.54424	5.51334e-06	0.00299769	2.67777		protein_coding	TRUE
ENSBTAG00000011359	19.7854	1.41052	0.410812	3.43349	0.000595863	0.0450001	2.65833	CD7	protein_coding	TRUE
ENSBTAG00000019015	1089.22	1.40318	0.348343	4.02815	5.62166e-05	0.0138102	2.64484	IFITM3	protein_coding	TRUE
ENSBTAG00000017602	137.366	1.3942	0.373416	3.73362	0.000188743	0.0260892	2.62842	TMEM45B	protein_coding	TRUE
ENSBTAG00000005471	329.482	1.36825	0.396895	3.44738	0.000566043	0.0442778	2.58157	RHCG	protein_coding	TRUE
ENSBTAG00000003220	130.468	1.34339	0.370499	3.62589	0.000287973	0.0323718	2.53747	ACKR1	protein_coding	TRUE
ENSBTAG00000016210	86.2752	1.27626	0.377286	3.38274	0.000717675	0.0498292	2.4221	LYPD2	protein_coding	TRUE
ENSBTAG00000013481	37.5255	1.24835	0.357707	3.48987	0.00048325	0.0409865	2.3757	CYP4A22	protein_coding	TRUE
ENSBTAG00000019017	382.947	1.19899	0.325482	3.68375	0.000229831	0.0285555	2.29579	IFITM1	protein_coding	TRUE
ENSBTAG00000011598	54.94	1.16775	0.329693	3.54192	0.000397226	0.0360661	2.2466	SOX2	protein_coding	TRUE
ENSBTAG00000001417	5106.7	1.15859	0.315811	3.66863	0.000243856	0.029271	2.23239	ACSM1	protein_coding	TRUE
ENSBTAG00000019665	128.816	1.13498	0.269807	4.20663	2.59205e-05	0.00853809	2.19615	IL1RN	protein_coding	TRUE
ENSBTAG00000019890	359.77	1.11409	0.292609	3.80745	0.00014041	0.0224752	2.16459	ATP6V1G3	protein_coding	TRUE
ENSBTAG00000009223	590.619	1.10739	0.296202	3.73864	0.000185018	0.0259493	2.15456	SFN	protein_coding	TRUE
ENSBTAG00000009206	275.685	1.08493	0.311643	3.48131	0.00049897	0.0414434	2.12127	FOXS1	protein_coding	TRUE
ENSBTAG00000024991	156.341	1.08325	0.22868	4.73699	2.16913e-06	0.00170686	2.11881	MKRN2OS	protein_coding	TRUE
ENSBTAG00000034147	91.6974	1.08163	0.318553	3.39544	0.000685176	0.048768	2.11642	OLFML2B	protein_coding	TRUE
ENSBTAG00000008852	57.8243	1.07252	0.310691	3.45204	0.000556372	0.0437803	2.1031	SIGLEC10	protein_coding	TRUE
ENSBTAG00000008592	48.9509	1.05801	0.250195	4.22873	2.35012e-05	0.00832176	2.08206		protein_coding	TRUE
ENSBTAG00000012995	67.5755	1.04348	0.29072	3.5893	0.000331564	0.0342794	2.06119	MCUB	protein_coding	TRUE
ENSBTAG00000034501	457.667	1.03955	0.266762	3.89693	9.74199e-05	0.018156	2.05559	CFI	protein_coding	TRUE
ENSBTAG00000033460	687.869	1.03877	0.243551	4.26508	1.99827e-05	0.0072573	2.05447	FAM162B	protein_coding	TRUE
ENSBTAG00000004905	17741.7	1.03203	0.262132	3.93705	8.24889e-05	0.017975	2.0449	KRT19	protein_coding	TRUE
ENSBTAG00000005432	875.153	1.03136	0.263596	3.91266	9.12849e-05	0.018084	2.04395	CAPG	protein_coding	TRUE
ENSBTAG00000044092	92.8449	1.01351	0.288377	3.51454	0.00044051	0.0387539	2.01882	IQCK	protein_coding	TRUE
ENSBTAG00000017280	12206.3	1.00522	0.227094	4.42642	9.58083e-06	0.00452343	2.00724	C3	protein_coding	TRUE
ENSBTAG00000000032	43.2497	0.987834	0.24771	3.98786	6.66714e-05	0.0154459	1.9832	ABI3	protein_coding	TRUE
ENSBTAG00000022005	270.394	0.982697	0.228883	4.29345	1.7592e-05	0.00655717	1.97616	TLDC2	protein_coding	TRUE
ENSBTAG00000002647	49.3254	0.970385	0.248663	3.90241	9.52401e-05	0.018156	1.95936	RGS10	protein_coding	TRUE
ENSBTAG00000003305	141.402	0.963159	0.236068	4.08	4.50348e-05	0.0118125	1.94957	NCF1	protein_coding	TRUE
ENSBTAG00000006951	2041.95	0.942532	0.271522	3.47129	0.000517956	0.0418575	1.9219	LMO2	protein_coding	TRUE
ENSBTAG00000008587	324.125	0.931508	0.233781	3.98454	6.76113e-05	0.0154459	1.90727		protein_coding	TRUE
ENSBTAG00000011467	48.993	0.929919	0.272022	3.41855	0.000629563	0.0459646	1.90517	BATF2	protein_coding	TRUE
ENSBTAG00000005063	131.982	0.921443	0.258935	3.55859	0.00037285	0.0360661	1.89401	THEM6	protein_coding	TRUE
ENSBTAG00000037533	1473.77	0.908083	0.253678	3.57967	0.000344026	0.0347789	1.87655		protein_coding	TRUE
ENSBTAG00000000283	226.735	0.900726	0.216164	4.16686	3.08822e-05	0.00950902	1.867	CSF1	protein_coding	TRUE
ENSBTAG00000010948	88.3485	0.890589	0.249183	3.57403	0.000351532	0.0348189	1.85393	CLIC2	protein_coding	TRUE
ENSBTAG00000010610	235.686	0.877795	0.232802	3.77055	0.000162885	0.0248076	1.83756	DDIT4L	protein_coding	TRUE
ENSBTAG00000001851	1482.4	0.871328	0.215347	4.04615	5.20663e-05	0.0134085	1.82935		protein_coding	TRUE
ENSBTAG00000005146	2185.03	0.863389	0.246686	3.49996	0.000465336	0.0402762	1.81931		protein_coding	TRUE
ENSBTAG00000007531	52.1568	0.860334	0.229988	3.74078	0.00018345	0.0259493	1.81546	NCF4	protein_coding	TRUE
ENSBTAG00000031750	192.861	0.858306	0.246599	3.48057	0.000500341	0.0414434	1.81291	PLAC8	protein_coding	TRUE
ENSBTAG00000002144	217.009	0.854358	0.217208	3.93336	8.37669e-05	0.0179769	1.80795	ADRB2	protein_coding	TRUE
ENSBTAG00000017104	1512.82	0.852345	0.239145	3.56413	0.000365062	0.0356602	1.80543	MUC1	protein_coding	TRUE
ENSBTAG00000008792	313.225	0.851408	0.21922	3.8838	0.000102835	0.0186738	1.80426	RNASE6	protein_coding	TRUE
ENSBTAG00000013071	248.723	0.847904	0.216173	3.92235	8.76895e-05	0.0180005	1.79988	GPR153	protein_coding	TRUE
ENSBTAG00000031648	405.531	0.829073	0.233387	3.55235	0.0003818	0.0360661	1.77654		protein_coding	TRUE
ENSBTAG00000039050	116.883	0.8156	0.224882	3.6268	0.00028696	0.0323718	1.76003	P2RY2	protein_coding	TRUE
ENSBTAG00000002878	398.037	0.808801	0.155892	5.18823	2.12307e-07	0.000319258	1.75176	CHRD	protein_coding	TRUE
ENSBTAG00000019517	1004.59	0.796909	0.19415	4.10461	4.05005e-05	0.0108327	1.73738	ELN	protein_coding	TRUE
ENSBTAG00000019460	147.797	0.781089	0.197978	3.94534	7.9688e-05	0.0176359	1.71843	MOXD1	protein_coding	TRUE
ENSBTAG00000004215	674.649	0.779233	0.214356	3.63524	0.000277725	0.0319813	1.71622	RARRES2	protein_coding	TRUE
ENSBTAG00000002233	199.88	0.778312	0.2225	3.49804	0.000468698	0.0402762	1.71512	CPNE2	protein_coding	TRUE
ENSBTAG00000020554	118.672	0.771619	0.213437	3.6152	0.000300113	0.0327736	1.70719	AIF1	protein_coding	TRUE
ENSBTAG00000043553	563.983	0.77049	0.185367	4.15656	3.23081e-05	0.00973641	1.70585	GPX3	protein_coding	TRUE
ENSBTAG00000001927	909.442	0.768685	0.227172	3.38371	0.000715129	0.0498292	1.70372	ATP6V1C2	protein_coding	TRUE
ENSBTAG00000012370	13653.3	0.764835	0.22599	3.38437	0.000713411	0.0498292	1.69918		protein_coding	TRUE
ENSBTAG00000018499	1897	0.736	0.196797	3.7399	0.000184096	0.0259493	1.66555		protein_coding	TRUE
ENSBTAG00000014172	114.746	0.733906	0.205222	3.57616	0.000348673	0.0347789	1.66314	FGD2	protein_coding	TRUE
ENSBTAG00000012265	1308.58	0.730477	0.205398	3.5564	0.000375971	0.0360661	1.65919	VWF	protein_coding	TRUE
ENSBTAG00000019203	692.28	0.719043	0.206504	3.48199	0.000497706	0.0414434	1.64609	S100A4	protein_coding	TRUE
ENSBTAG00000047680	1142.82	0.713462	0.182426	3.91097	9.19265e-05	0.018084	1.63973	IRF7	protein_coding	TRUE
ENSBTAG00000016267	1972.39	0.708609	0.185092	3.82841	0.000128972	0.0220091	1.63423	SERPING1	protein_coding	TRUE
ENSBTAG00000014297	864.606	0.70119	0.194042	3.6136	0.000301976	0.0327736	1.62585	MOV10	protein_coding	TRUE
ENSBTAG00000032369	545.611	0.691011	0.157834	4.37809	1.19721e-05	0.00513858	1.61441	NMI	protein_coding	TRUE
ENSBTAG00000010645	2493.06	0.688216	0.189224	3.63704	0.000275786	0.0319813	1.61129	BoLA DR-ALPHA	protein_coding	TRUE
ENSBTAG00000013919	1379.01	0.683961	0.201247	3.39862	0.000677269	0.0486946	1.60655		protein_coding	TRUE
ENSBTAG00000018040	525.67	0.663846	0.17744	3.74124	0.000183116	0.0259493	1.5843		protein_coding	TRUE
ENSBTAG00000009177	241.354	0.663246	0.184654	3.59183	0.000328367	0.0341985	1.58364	PLEKHA4	protein_coding	TRUE
ENSBTAG00000016217	183.088	0.662247	0.177436	3.73233	0.00018972	0.0260892	1.58255	RBM43	protein_coding	TRUE
ENSBTAG00000005043	613.19	0.660941	0.123745	5.34114	9.23646e-08	0.000186893	1.58111	TIMP1	protein_coding	TRUE
ENSBTAG00000009477	184.91	0.653092	0.137048	4.76541	1.88466e-06	0.00157025	1.57253	PIR	protein_coding	TRUE
ENSBTAG00000032774	874.765	0.650068	0.170639	3.80962	0.000139183	0.0224752	1.56924	ADIRF	protein_coding	TRUE
ENSBTAG00000010123	1877.96	0.646189	0.166656	3.87738	0.000105586	0.0189306	1.56503	APOE	protein_coding	TRUE
ENSBTAG00000008625	123.426	0.644767	0.173883	3.70805	0.000208862	0.0273919	1.56349	PLEKHF1	protein_coding	TRUE
ENSBTAG00000038929	461.239	0.633517	0.16513	3.83647	0.000124817	0.0216195	1.55134	BCAS4	protein_coding	TRUE
ENSBTAG00000018073	2307.09	0.6225	0.157087	3.96278	7.40833e-05	0.0166558	1.53954	TSPO	protein_coding	TRUE
ENSBTAG00000005574	13140.3	0.621795	0.155964	3.98679	6.69723e-05	0.0154459	1.53879		protein_coding	TRUE
ENSBTAG00000009086	575.025	0.618325	0.150442	4.11004	3.95588e-05	0.0108327	1.53509	LOXL1	protein_coding	TRUE
ENSBTAG00000046172	6017.45	0.616662	0.170544	3.61584	0.000299373	0.0327736	1.53332		protein_coding	TRUE
ENSBTAG00000038045	140.187	0.612997	0.16171	3.79072	0.000150213	0.0233804	1.52943	FLT3LG	protein_coding	TRUE
ENSBTAG00000031178	182.184	0.607097	0.163604	3.71078	0.000206625	0.0273919	1.52319	SLC9A9	protein_coding	TRUE
ENSBTAG00000005654	11628.2	0.603044	0.13768	4.38005	1.18651e-05	0.00513858	1.51892	TMSB10	protein_coding	TRUE
ENSBTAG00000010517	2112.53	0.598143	0.165645	3.611	0.000305015	0.0327736	1.51377	EVPL	protein_coding	TRUE
ENSBTAG00000018156	613.873	0.566011	0.153981	3.67584	0.000237069	0.0288248	1.48042	KRTCAP3	protein_coding	TRUE
ENSBTAG00000021467	1540.59	0.562319	0.144471	3.89226	9.9314e-05	0.0182686	1.47664	IGFBP6	protein_coding	TRUE
ENSBTAG00000001346	176.839	0.553189	0.15819	3.49698	0.000470549	0.0402762	1.46733	STRA8	protein_coding	TRUE
ENSBTAG00000019627	1832.65	0.552038	0.158419	3.48468	0.000492732	0.0414434	1.46615	THY1	protein_coding	TRUE
ENSBTAG00000048296	91.9414	0.544105	0.156863	3.46865	0.000523071	0.0418575	1.45812		protein_coding	TRUE
ENSBTAG00000014964	1341.41	0.540232	0.142416	3.79334	0.000148637	0.0233804	1.45421	GALK1	protein_coding	TRUE
ENSBTAG00000003773	435.422	0.513102	0.137808	3.72332	0.000196623	0.0267785	1.42712	SLC25A13	protein_coding	TRUE
ENSBTAG00000005814	1118.57	0.502601	0.139028	3.6151	0.000300231	0.0327736	1.41677	PSME2	protein_coding	TRUE
ENSBTAG00000000524	1949.18	0.498362	0.120414	4.13873	3.4924e-05	0.0103055	1.41261		protein_coding	TRUE
ENSBTAG00000020054	3434.71	0.488762	0.142817	3.42231	0.000620926	0.0455689	1.40324	TNFRSF21	protein_coding	TRUE
ENSBTAG00000021395	2067.41	0.486981	0.143814	3.38619	0.000708691	0.0498292	1.40151	PSME1	protein_coding	TRUE
ENSBTAG00000012237	1828.73	0.484881	0.12706	3.81617	0.000135539	0.0224752	1.39947	AEBP1	protein_coding	TRUE
ENSBTAG00000011257	1571.44	0.462361	0.10269	4.50251	6.71555e-06	0.00339711	1.37779	ASAH1	protein_coding	TRUE
ENSBTAG00000020342	714.81	0.459781	0.132252	3.47655	0.000507904	0.041457	1.37533	MYOC	protein_coding	TRUE
ENSBTAG00000018667	279.636	0.457237	0.118278	3.86578	0.000110736	0.0196058	1.37291	RCL1	protein_coding	TRUE
ENSBTAG00000003758	4262.29	0.454849	0.131993	3.446	0.000568947	0.0442778	1.37064	TKT	protein_coding	TRUE
ENSBTAG00000024539	583.741	0.442807	0.0964037	4.59326	4.36376e-06	0.00299769	1.35925	SPSB1	protein_coding	TRUE
ENSBTAG00000015266	1082.58	0.40648	0.113122	3.5933	0.000326522	0.0341985	1.32545	SDHAF2	protein_coding	TRUE
ENSBTAG00000006910	375.164	0.394245	0.103585	3.80602	0.000141223	0.0224752	1.31425	ASRGL1	protein_coding	TRUE
ENSBTAG00000008719	1480.41	0.39105	0.0971129	4.02676	5.65513e-05	0.0138102	1.31135	PRKCD	protein_coding	TRUE
ENSBTAG00000015089	1422.16	0.385752	0.111593	3.45679	0.000546659	0.0432563	1.30654	LGALS1	protein_coding	TRUE
ENSBTAG00000031718	1038.28	0.364919	0.106302	3.43284	0.00059729	0.0450001	1.28781	OGFR	protein_coding	TRUE
ENSBTAG00000005434	1524.34	0.361168	0.0978807	3.68988	0.000224362	0.0283738	1.28447	PLVAP	protein_coding	TRUE
ENSBTAG00000006371	1717.89	0.327757	0.0890999	3.67853	0.00023458	0.0288248	1.25506	RMND5B	protein_coding	TRUE
ENSBTAG00000011998	768.926	0.320562	0.077991	4.11025	3.95234e-05	0.0108327	1.24882		protein_coding	TRUE
ENSBTAG00000008888	940.112	0.309211	0.0875423	3.53213	0.000412225	0.0369542	1.23903	MIPEP	protein_coding	TRUE
ENSBTAG00000013776	914.321	0.301511	0.0835061	3.61065	0.000305431	0.0327736	1.23243	ITPA	protein_coding	TRUE
ENSBTAG00000011753	936.369	0.292828	0.07912	3.70106	0.000214697	0.0273962	1.22504	RCC1L	protein_coding	TRUE
ENSBTAG00000000764	2258.73	0.253303	0.073716	3.43619	0.00058995	0.0450001	1.19193	GIPC1	protein_coding	TRUE
ENSBTAG00000014691	5631.31	-0.209372	0.060799	-3.44368	0.000573865	0.0444165	-1.15618	ARFGEF1	protein_coding	TRUE
ENSBTAG00000003443	1839.05	-0.26448	0.0676228	-3.9111	9.18749e-05	0.018084	-1.2012	USP46	protein_coding	TRUE
ENSBTAG00000011319	3912.07	-0.269563	0.0707991	-3.80743	0.000140418	0.0224752	-1.20544	SLTM	protein_coding	TRUE
ENSBTAG00000016980	1057.69	-0.278767	0.0811634	-3.43464	0.000593346	0.0450001	-1.21316	PPIL4	protein_coding	TRUE
ENSBTAG00000007189	828.176	-0.308952	0.0748131	-4.12965	3.63318e-05	0.0105021	-1.23881	RCHY1	protein_coding	TRUE
ENSBTAG00000011200	1218.67	-0.318029	0.091962	-3.45827	0.000543662	0.0432563	-1.24663	ZNF644	protein_coding	TRUE
ENSBTAG00000001013	4382.1	-0.338333	0.10007	-3.38096	0.000722326	0.0499075	-1.26429	SLC30A5	protein_coding	TRUE
ENSBTAG00000018942	650.821	-0.349937	0.0852587	-4.10441	4.05346e-05	0.0108327	-1.2745	SSX2IP	protein_coding	TRUE
ENSBTAG00000001460	2233.93	-0.357108	0.100778	-3.54349	0.000394865	0.0360661	-1.28086	LIN7C	protein_coding	TRUE
ENSBTAG00000020739	502.703	-0.3595	0.101303	-3.54876	0.000387044	0.0360661	-1.28298	NXT2	protein_coding	TRUE
ENSBTAG00000003671	1187.22	-0.377439	0.110105	-3.42799	0.000608078	0.0450933	-1.29903	SOWAHA	protein_coding	TRUE
ENSBTAG00000010136	3773.06	-0.378992	0.0971005	-3.90309	9.49719e-05	0.018156	-1.30043	CMAS	protein_coding	TRUE
ENSBTAG00000019525	394.947	-0.379617	0.103572	-3.66524	0.000247111	0.0294125	-1.301		protein_coding	TRUE
ENSBTAG00000018436	1411.66	-0.379995	0.10378	-3.66154	0.000250707	0.0295918	-1.30134	UBE2J1	protein_coding	TRUE
ENSBTAG00000012454	2071.24	-0.383761	0.110598	-3.46986	0.00052073	0.0418575	-1.30474	SLC35A3	protein_coding	TRUE
ENSBTAG00000010388	815.078	-0.386286	0.108226	-3.56925	0.000357999	0.0352132	-1.30702	MGAT4A	protein_coding	TRUE
ENSBTAG00000020174	2937.92	-0.393069	0.114563	-3.43103	0.000601291	0.0450618	-1.31318	HBS1L	protein_coding	TRUE
ENSBTAG00000012193	759.161	-0.40116	0.111529	-3.5969	0.000322032	0.0340392	-1.32057	TTC28	protein_coding	TRUE
ENSBTAG00000001564	2556.79	-0.404574	0.106039	-3.81534	0.000135997	0.0224752	-1.3237	PDE4DIP	protein_coding	TRUE
ENSBTAG00000037389	542.826	-0.407179	0.114857	-3.5451	0.000392461	0.0360661	-1.32609	TRIM44	protein_coding	TRUE
ENSBTAG00000039591	1254.8	-0.413495	0.0955084	-4.32941	1.4951e-05	0.0062174	-1.33191	TMEM167A	protein_coding	TRUE
ENSBTAG00000008188	204.547	-0.426612	0.121028	-3.52491	0.00042363	0.0375019	-1.34407	C16orf52	protein_coding	TRUE
ENSBTAG00000004227	361.988	-0.426625	0.113526	-3.75797	0.0001713	0.02554	-1.34409	TBCK	protein_coding	TRUE
ENSBTAG00000025311	465.758	-0.435503	0.12105	-3.59772	0.000321014	0.0340392	-1.35238	GMFB	protein_coding	TRUE
ENSBTAG00000013957	2340.09	-0.451337	0.12167	-3.70952	0.00020765	0.0273919	-1.36731	GALNT3	protein_coding	TRUE
ENSBTAG00000031569	6937.43	-0.456802	0.131423	-3.47582	0.000509285	0.041457	-1.3725	GOLM1	protein_coding	TRUE
ENSBTAG00000012972	871.506	-0.458057	0.124651	-3.67473	0.000238103	0.0288248	-1.37369	CYP2U1	protein_coding	TRUE
ENSBTAG00000011767	2537.9	-0.466551	0.130435	-3.57688	0.000347719	0.0347789	-1.3818	MPP5	protein_coding	TRUE
ENSBTAG00000002788	861.327	-0.484492	0.142994	-3.3882	0.000703529	0.0498239	-1.39909	RAB27B	protein_coding	TRUE
ENSBTAG00000016124	589.754	-0.488913	0.142582	-3.42899	0.000605831	0.0450933	-1.40339	PACSIN1	protein_coding	TRUE
ENSBTAG00000047077	251.321	-0.521551	0.149179	-3.49615	0.000472032	0.0402762	-1.4355	ENTPD7	protein_coding	TRUE
ENSBTAG00000020933	615.708	-0.531295	0.127418	-4.16971	3.04992e-05	0.00950902	-1.44523	HCFC2	protein_coding	TRUE
ENSBTAG00000034090	148.034	-0.53844	0.144823	-3.71792	0.000200869	0.0270963	-1.4524		protein_coding	TRUE
ENSBTAG00000046839	3168.56	-0.550092	0.150357	-3.65857	0.00025363	0.0296894	-1.46418		protein_coding	TRUE
ENSBTAG00000015802	3067.23	-0.561825	0.130366	-4.30958	1.63562e-05	0.00626132	-1.47613	CREB3L2	protein_coding	TRUE
ENSBTAG00000012191	2392.63	-0.573735	0.162256	-3.53599	0.000406255	0.036651	-1.48837	WWC2	protein_coding	TRUE
ENSBTAG00000031778	310.552	-0.575071	0.155373	-3.70124	0.00021455	0.0273962	-1.48975	HIST1H2BD	protein_coding	TRUE
ENSBTAG00000006568	189.358	-0.601955	0.163299	-3.68621	0.000227617	0.0285307	-1.51777		protein_coding	TRUE
ENSBTAG00000008916	2137.53	-0.619473	0.161498	-3.83579	0.000125162	0.0216195	-1.53631	CYFIP2	protein_coding	TRUE
ENSBTAG00000031785	582.958	-0.625163	0.174474	-3.58312	0.000339514	0.0345962	-1.54238		protein_coding	TRUE
ENSBTAG00000009112	501	-0.626799	0.156195	-4.01293	5.997e-05	0.0143969	-1.54414	TRAM2	protein_coding	TRUE
ENSBTAG00000039162	594.575	-0.637213	0.129285	-4.92876	8.27532e-07	0.000901628	-1.55532	PCDHGA2	protein_coding	TRUE
ENSBTAG00000012851	2122.17	-0.65092	0.123497	-5.27072	1.3589e-07	0.000240593	-1.57017	SLC5A1	protein_coding	TRUE
ENSBTAG00000005958	3571.33	-0.682302	0.198693	-3.43395	0.00059486	0.0450001	-1.6047	PTK2B	protein_coding	TRUE
ENSBTAG00000000737	261.879	-0.725242	0.159519	-4.54642	5.45663e-06	0.00299769	-1.65318	DMXL2	protein_coding	TRUE
ENSBTAG00000000130	3005.21	-0.73632	0.188871	-3.89854	9.67744e-05	0.018156	-1.66592	TNFSF13	protein_coding	TRUE
ENSBTAG00000019798	325701	-0.746433	0.144181	-5.17707	2.25401e-07	0.000319258	-1.67764	PIGR	protein_coding	TRUE
ENSBTAG00000019097	627.195	-0.747553	0.199955	-3.73861	0.000185038	0.0259493	-1.67894	CNTNAP1	protein_coding	TRUE
ENSBTAG00000020707	1058.61	-0.80535	0.176642	-4.55923	5.13419e-06	0.00299769	-1.74757	ADGRG6	protein_coding	TRUE
ENSBTAG00000047815	20906.4	-0.816911	0.229969	-3.55226	0.000381937	0.0360661	-1.76163		protein_coding	TRUE
ENSBTAG00000001279	158.67	-0.866518	0.181354	-4.77804	1.7701e-06	0.00156698	-1.82326	MPP2	protein_coding	TRUE
ENSBTAG00000007259	83.8334	-0.873965	0.247651	-3.52901	0.000417118	0.0371576	-1.83269	ELFN2	protein_coding	TRUE
ENSBTAG00000008493	682.033	-0.89809	0.228774	-3.92567	8.64904e-05	0.0180005	-1.8636	AQP3	protein_coding	TRUE
ENSBTAG00000012780	131538	-0.930281	0.215173	-4.32341	1.53635e-05	0.0062174	-1.90565	LPO	protein_coding	TRUE
ENSBTAG00000014615	1326.96	-0.972675	0.214402	-4.53669	5.71433e-06	0.00299769	-1.96248	SLC26A2	protein_coding	TRUE
ENSBTAG00000007235	391.326	-0.977235	0.263934	-3.70257	0.000213426	0.0273962	-1.96869	NTNG2	protein_coding	TRUE
ENSBTAG00000024904	86.732	-0.983723	0.250633	-3.92495	8.67471e-05	0.0180005	-1.97756	KIAA1683	protein_coding	TRUE
ENSBTAG00000046161	7152.5	-1.04337	0.247555	-4.21469	2.50124e-05	0.00853809	-2.06103		protein_coding	TRUE
ENSBTAG00000039657	222.89	-1.09127	0.188334	-5.79436	6.85826e-09	1.94281e-05	-2.13062	HIST1H2AC	protein_coding	TRUE
ENSBTAG00000005231	150.498	-1.12419	0.331036	-3.39597	0.000683866	0.048768	-2.17979		protein_coding	TRUE
ENSBTAG00000013569	34.1796	-1.17261	0.327255	-3.58316	0.000339468	0.0345962	-2.25419	CD38	protein_coding	TRUE
ENSBTAG00000003957	68.015	-1.1782	0.273028	-4.3153	1.59383e-05	0.00626132	-2.26294		protein_coding	TRUE
ENSBTAG00000043969	40.1844	-1.19589	0.262446	-4.55672	5.19576e-06	0.00299769	-2.29087	CALN1	protein_coding	TRUE
ENSBTAG00000003408	27187.9	-1.28295	0.211247	-6.07322	1.2537e-09	4.43936e-06	-2.43336		protein_coding	TRUE
ENSBTAG00000002947	282.529	-1.31458	0.286587	-4.58701	4.4965e-06	0.00299769	-2.48729	LY9	protein_coding	TRUE
ENSBTAG00000001599	80.3565	-1.35267	0.358599	-3.77211	0.000161876	0.0248076	-2.55385	SV2A	protein_coding	TRUE
ENSBTAG00000010278	25.0576	-1.41415	0.350053	-4.03983	5.34902e-05	0.0135292	-2.66503	STPG1	protein_coding	TRUE
ENSBTAG00000047986	5236.44	-1.47873	0.431882	-3.42392	0.000617237	0.0455341	-2.78704		protein_coding	TRUE
ENSBTAG00000012209	38.1676	-1.52985	0.363482	-4.20888	2.56637e-05	0.00853809	-2.88756		protein_coding	TRUE
ENSBTAG00000017722	490.577	-1.56635	0.356256	-4.3967	1.09908e-05	0.00502171	-2.96155	F5	protein_coding	TRUE
ENSBTAG00000045836	85.3627	-1.65364	0.232402	-7.11542	1.1157e-12	1.58028e-08	-3.14627		miRNA	TRUE
ENSBTAG00000019406	21.4063	-1.70213	0.479176	-3.5522	0.000382029	0.0360661	-3.2538	IGF2BP3	protein_coding	TRUE
ENSBTAG00000048049	52755.5	-1.85061	0.522112	-3.54447	0.00039341	0.0360661	-3.60652		protein_coding	TRUE
ENSBTAG00000009831	18.7706	-1.87705	0.401487	-4.67524	2.93608e-06	0.00218877	-3.67323	OCA2	protein_coding	TRUE
ENSBTAG00000046076	9015.24	-1.87927	0.32823	-5.72547	1.0315e-08	2.43504e-05	-3.67889		protein_coding	TRUE
ENSBTAG00000048048	107.716	-2.03398	0.54064	-3.76218	0.000168439	0.0253805	-4.09534		protein_coding	TRUE
ENSBTAG00000016820	506.778	-3.00072	0.880501	-3.40796	0.000654495	0.0472973	-8.00397		protein_coding	TRUE

## Sheet: M2
	baseMean	log2FoldChange	lfcSE	stat	pvalue	padj	absFC	Gene_Name	Gene_type	SIG
ENSBTAG00000032183	174.745	1.93593	0.463746	4.17454	2.98587e-05	0.0248587	3.82624	NELL2	protein_coding	TRUE
ENSBTAG00000018870	60.7538	1.91023	0.400102	4.77435	1.80291e-06	0.00376627	3.75868	OTOA	protein_coding	TRUE
ENSBTAG00000026758	65.0899	1.70676	0.293802	5.80922	6.27641e-09	9.17799e-05	3.26427		protein_coding	TRUE
ENSBTAG00000017216	68.3298	1.66522	0.357117	4.66295	3.11705e-06	0.00506452	3.17162	FRMD5	protein_coding	TRUE
ENSBTAG00000011818	57.0288	1.66043	0.398284	4.16896	3.05995e-05	0.0248587	3.1611	COL26A1	protein_coding	TRUE
ENSBTAG00000010464	30.2327	1.47424	0.358489	4.11238	3.91605e-05	0.0272688	2.77838	MN1	protein_coding	TRUE
ENSBTAG00000018240	154.29	1.4047	0.310525	4.52364	6.07845e-06	0.00888852	2.64763	CYP2S1	protein_coding	TRUE
ENSBTAG00000004555	1256.58	1.09488	0.234697	4.66506	3.08533e-06	0.00506452	2.13595	LRP2	protein_coding	TRUE
ENSBTAG00000017280	14983.5	0.983461	0.192456	5.11006	3.22063e-07	0.00117738	1.9772	C3	protein_coding	TRUE
ENSBTAG00000003994	578.099	0.941948	0.186452	5.05197	4.37284e-07	0.00127888	1.92112	IgFBp3	protein_coding	TRUE
ENSBTAG00000012265	1520.18	0.922038	0.175954	5.24023	1.60373e-07	0.00078171	1.89479	VWF	protein_coding	TRUE
ENSBTAG00000034373	225.604	0.894207	0.21328	4.19265	2.7572e-05	0.0248587	1.85859	CDH13	protein_coding	TRUE
ENSBTAG00000003183	911.366	0.768235	0.181497	4.23276	2.30839e-05	0.0248587	1.70318	NTN4	protein_coding	TRUE
ENSBTAG00000019798	317676	-0.662946	0.157709	-4.20359	2.62712e-05	0.0248587	-1.58331	PIGR	protein_coding	TRUE
ENSBTAG00000012918	5133.51	-0.701137	0.167095	-4.19605	2.71612e-05	0.0248587	-1.62579	CRISP3	protein_coding	TRUE
ENSBTAG00000012780	125564	-0.755211	0.183211	-4.12207	3.75481e-05	0.0272688	-1.68788	LPO	protein_coding	TRUE
ENSBTAG00000008493	603.794	-0.919946	0.219069	-4.19934	2.67696e-05	0.0248587	-1.89204	AQP3	protein_coding	TRUE
ENSBTAG00000003408	26614.6	-1.45894	0.256488	-5.68816	1.28417e-08	9.38917e-05	-2.74907		protein_coding	TRUE
ENSBTAG00000017722	433.024	-1.51095	0.36611	-4.12703	3.67473e-05	0.0272688	-2.84998	F5	protein_coding	TRUE
ENSBTAG00000039657	212.57	-1.60619	0.328608	-4.88785	1.01944e-06	0.00248454	-3.04446	HIST1H2AC	protein_coding	TRUE
ENSBTAG00000047529	14546.2	-2.88371	0.646734	-4.45889	8.23869e-06	0.0109522	-7.38047		protein_coding	TRUE

## Sheet: P1
	baseMean	log2FoldChange	lfcSE	stat	pvalue	padj	absFC	Gene_Name	Gene_type	SIG
ENSBTAG00000034662	125.14	4.95409	0.867547	5.71046	1.12673e-08	4.74665e-05	30.9977		processed_pseudogene	TRUE
ENSBTAG00000010129	30.2043	4.08059	0.692916	5.88901	3.88505e-09	3.16621e-05	16.9192	SLITRK5	protein_coding	TRUE
ENSBTAG00000005994	15.6783	3.45464	0.787784	4.38526	1.15845e-05	0.00929573	10.9635	SPESP1	protein_coding	TRUE
ENSBTAG00000008471	189.255	3.37441	0.874968	3.85661	0.000114972	0.0401053	10.3705	MX2	protein_coding	TRUE
ENSBTAG00000047783	11.866	3.23694	0.847031	3.82151	0.000132636	0.0429816	9.42792		protein_coding	TRUE
ENSBTAG00000031913	63.7734	2.25593	0.475561	4.74373	2.09816e-06	0.00329738	4.77643		processed_pseudogene	TRUE
ENSBTAG00000046805	78.5096	1.65919	0.366552	4.52648	5.9975e-06	0.00561466	3.15839	CYP2F1	protein_coding	TRUE
ENSBTAG00000006864	223.782	1.47631	0.253349	5.82719	5.63683e-09	3.16621e-05	2.78236		protein_coding	TRUE
ENSBTAG00000002951	31.2112	1.36307	0.33643	4.05159	5.08718e-05	0.0244926	2.57233	CD244	protein_coding	TRUE
ENSBTAG00000026758	69.1849	1.34617	0.349372	3.85313	0.00011662	0.0401053	2.54237		protein_coding	TRUE
ENSBTAG00000020679	33.4584	1.25448	0.310591	4.03902	5.36753e-05	0.0251245	2.38582	CNTN1	protein_coding	TRUE
ENSBTAG00000013249	68.2145	1.2369	0.317043	3.90136	9.56539e-05	0.0366333	2.35691		protein_coding	TRUE
ENSBTAG00000012411	326.258	1.18308	0.246364	4.80218	1.56949e-06	0.00293861	2.27062	HAPLN1	protein_coding	TRUE
ENSBTAG00000037533	1208.57	1.05316	0.277327	3.79754	0.000146139	0.0444711	2.07507		protein_coding	TRUE
ENSBTAG00000000144	42.0362	1.00757	0.267398	3.76807	0.000164513	0.0462036	2.01053		protein_coding	TRUE
ENSBTAG00000019916	1325.32	0.794603	0.209638	3.79036	0.000150427	0.0444711	1.7346	CLMN	protein_coding	TRUE
ENSBTAG00000012297	221.394	0.721179	0.152763	4.72089	2.34815e-06	0.00329738	1.64853	FAM65C	protein_coding	TRUE
ENSBTAG00000013029	787.32	0.622809	0.164932	3.77617	0.000159259	0.0455462	1.53987	ARNTL	protein_coding	TRUE
ENSBTAG00000012481	1899.25	-0.3676	0.0851501	-4.31709	1.58102e-05	0.0108426	-1.29021	RANGAP1	protein_coding	TRUE
ENSBTAG00000018410	755.688	-0.437728	0.107354	-4.07743	4.55362e-05	0.0232524	-1.35447	EBPL	protein_coding	TRUE
ENSBTAG00000011527	3294.38	-0.534648	0.140319	-3.81024	0.00013883	0.04414	-1.44859	NT5C	protein_coding	TRUE
ENSBTAG00000026236	14811.5	-0.543855	0.143377	-3.79319	0.000148726	0.0444711	-1.45786	AZGP1	protein_coding	TRUE
ENSBTAG00000046839	1540.21	-0.644753	0.169592	-3.80179	0.000143654	0.0444711	-1.56347		protein_coding	TRUE
ENSBTAG00000019237	3168.08	-0.688823	0.182429	-3.77584	0.00015947	0.0455462	-1.61197		protein_coding	TRUE
ENSBTAG00000000598	1.3269e+06	-0.733196	0.157817	-4.64586	3.38667e-06	0.00407634	-1.66232		protein_coding	TRUE
ENSBTAG00000003499	1377.91	-0.745297	0.165687	-4.49822	6.85261e-06	0.00607754	-1.67632	ENPP4	protein_coding	TRUE
ENSBTAG00000021846	1886	-0.874309	0.218482	-4.00174	6.28788e-05	0.0270389	-1.83313	CELSR3	protein_coding	TRUE
ENSBTAG00000019798	3667.56	-0.877785	0.190144	-4.61643	3.90392e-06	0.00438567	-1.83755	PIGR	protein_coding	TRUE
ENSBTAG00000001599	686.557	-1.00201	0.18584	-5.3918	6.97553e-08	0.000235089	-2.00279	SV2A	protein_coding	TRUE
ENSBTAG00000001292	37588	-1.04203	0.2393	-4.3545	1.33369e-05	0.0102154	-2.05913	LF	protein_coding	TRUE
ENSBTAG00000021210	971.354	-1.08066	0.273755	-3.94754	7.89593e-05	0.0309429	-2.115	HES2	protein_coding	TRUE
ENSBTAG00000013761	598.962	-1.11584	0.281211	-3.968	7.24792e-05	0.0290797	-2.16722		protein_coding	TRUE
ENSBTAG00000005150	70.4465	-1.16907	0.271041	-4.31327	1.6086e-05	0.0108426	-2.24867	HMGB3	protein_coding	TRUE
ENSBTAG00000007073	166.147	-1.17525	0.287909	-4.08202	4.46469e-05	0.0232524	-2.25832	CPB2	protein_coding	TRUE
ENSBTAG00000000281	43.1137	-1.19312	0.318604	-3.74484	0.000180507	0.0498642	-2.28647	MND1	protein_coding	TRUE
ENSBTAG00000001938	124.332	-1.20377	0.299093	-4.02472	5.70443e-05	0.0259798	-2.3034	CKS2	protein_coding	TRUE
ENSBTAG00000000130	5317.31	-1.25289	0.239196	-5.23791	1.62406e-07	0.000456117	-2.38318	TNFSF13	protein_coding	TRUE
ENSBTAG00000016746	161.759	-1.32831	0.343429	-3.8678	0.000109823	0.0401053	-2.51109	UBE2C	protein_coding	TRUE
ENSBTAG00000004085	59.8113	-1.37367	0.299131	-4.59221	4.3857e-06	0.00461897	-2.59129	ASF1B	protein_coding	TRUE
ENSBTAG00000016726	35.9813	-1.38119	0.346074	-3.99103	6.57882e-05	0.0270389	-2.60483	KIF15	protein_coding	TRUE
ENSBTAG00000002224	175.068	-1.38348	0.362013	-3.82164	0.000132569	0.0429816	-2.60897	UHRF1	protein_coding	TRUE
ENSBTAG00000008333	555.201	-1.52043	0.393644	-3.86245	0.000112255	0.0401053	-2.86876	ETV4	protein_coding	TRUE
ENSBTAG00000008216	70.7133	-1.5381	0.343448	-4.47841	7.51994e-06	0.00633593	-2.90412	RRM2	protein_coding	TRUE
ENSBTAG00000034372	184728	-1.54468	0.305111	-5.06269	4.13386e-07	0.000993579	-2.9174		protein_coding	TRUE
ENSBTAG00000008499	247.228	-1.58775	0.414879	-3.82703	0.000129698	0.0429816	-3.00581	TROAP	protein_coding	TRUE
ENSBTAG00000009819	136.44	-1.76262	0.423891	-4.1582	3.20767e-05	0.0186388	-3.39314	CDC20	protein_coding	TRUE
ENSBTAG00000021069	41.1118	-1.77436	0.381283	-4.65367	3.26072e-06	0.00407634	-3.42087		protein_coding	TRUE
ENSBTAG00000008180	40.829	-1.78031	0.353412	-5.03748	4.71701e-07	0.000993579	-3.435	SPDL1	protein_coding	TRUE
ENSBTAG00000016886	129.758	-1.81609	0.454987	-3.99152	6.56514e-05	0.0270389	-3.52126	MT3	protein_coding	TRUE
ENSBTAG00000014239	60.0069	-1.8333	0.459254	-3.99191	6.55426e-05	0.0270389	-3.56352	CCNB1	protein_coding	TRUE
ENSBTAG00000019262	184.182	-1.863	0.428981	-4.34285	1.40647e-05	0.0103046	-3.63763	TOP2A	protein_coding	TRUE
ENSBTAG00000019777	129.167	-1.91541	0.465524	-4.11452	3.87986e-05	0.0217932	-3.7722	CDCA3	protein_coding	TRUE
ENSBTAG00000020100	72.9316	-1.91901	0.449364	-4.2705	1.95035e-05	0.0126405	-3.78163	ARHGAP11A	protein_coding	TRUE
ENSBTAG00000009035	46.2824	-1.92475	0.473075	-4.06859	4.72991e-05	0.0234422	-3.7967	CENPE	protein_coding	TRUE
ENSBTAG00000012861	62.1334	-1.94723	0.465479	-4.18329	2.87326e-05	0.0172919	-3.85634	KIF4A	protein_coding	TRUE
ENSBTAG00000021673	31.1496	-2.02605	0.520798	-3.89028	0.00010013	0.0374955	-4.07287	NDC80	protein_coding	TRUE
ENSBTAG00000006185	55.9991	-2.22275	0.490572	-4.53095	5.87196e-06	0.00561466	-4.66784	SPC24	protein_coding	TRUE
ENSBTAG00000002981	46.8764	-2.22413	0.469488	-4.73735	2.16527e-06	0.00329738	-4.67229	FAM64A	protein_coding	TRUE
ENSBTAG00000018399	24.0056	-3.25093	0.76845	-4.2305	2.33168e-05	0.0145522	-9.51979		protein_coding	TRUE
ENSBTAG00000000910	70.0682	-3.87318	0.517728	-7.48111	7.36986e-14	1.24189e-09	-14.6536	SLC6A7	protein_coding	TRUE
ENSBTAG00000005164	10.6054	-3.8904	0.949185	-4.09868	4.1552e-05	0.0225869	-14.8296	GZMK	protein_coding	TRUE

## Sheet: P2
	baseMean	log2FoldChange	lfcSE	stat	pvalue	padj	absFC	Gene_Name	Gene_type	SIG
ENSBTAG00000034662	96.404	4.60391	1.03704	4.43949	9.01744e-06	0.00226809	24.3173		processed_pseudogene	TRUE
ENSBTAG00000010129	27.5037	2.62277	0.537539	4.87923	1.06501e-06	0.000370466	6.15934	SLITRK5	protein_coding	TRUE
ENSBTAG00000031913	53.4604	2.32096	0.452561	5.12849	2.9207e-07	0.000144699	4.99663		processed_pseudogene	TRUE
ENSBTAG00000046805	110.671	2.24234	0.440736	5.08772	3.62393e-07	0.000169279	4.73165	CYP2F1	protein_coding	TRUE
ENSBTAG00000006261	23.8603	2.03249	0.563018	3.60998	0.000306218	0.037927	4.09109	GPR17	protein_coding	TRUE
ENSBTAG00000006864	320.582	1.98179	0.402606	4.9224	8.54879e-07	0.000323554	3.94982		protein_coding	TRUE
ENSBTAG00000019813	139.656	1.93647	0.524355	3.69306	0.000221573	0.0300458	3.82769	ADIPOQ	protein_coding	TRUE
ENSBTAG00000029765	17.8457	1.82602	0.380387	4.80043	1.58325e-06	0.000517692	3.54558	bta-mir-29b-2	miRNA	TRUE
ENSBTAG00000026758	81.6926	1.73214	0.315524	5.48971	4.02591e-08	3.13427e-05	3.3222		protein_coding	TRUE
ENSBTAG00000038625	42.0254	1.7319	0.424564	4.07924	4.51823e-05	0.00900836	3.32165		protein_coding	TRUE
ENSBTAG00000031214	271.263	1.5478	0.422401	3.66429	0.000248025	0.0318094	2.92371		protein_coding	TRUE
ENSBTAG00000025219	38.5927	1.44055	0.328307	4.38783	1.14486e-05	0.00271267	2.71425		protein_coding	TRUE
ENSBTAG00000037533	1514.59	1.40097	0.309804	4.52212	6.1223e-06	0.00164088	2.64079		protein_coding	TRUE
ENSBTAG00000018810	51.2536	1.29409	0.297962	4.34314	1.40462e-05	0.00323438	2.45222	THBS2	protein_coding	TRUE
ENSBTAG00000027409	272.916	1.26495	0.313894	4.02986	5.58105e-05	0.0106098	2.40319	SLC4A11	protein_coding	TRUE
ENSBTAG00000036367	128.116	1.19867	0.236779	5.06241	4.1399e-07	0.000182928	2.29529	bta-mir-374b	miRNA	TRUE
ENSBTAG00000040244	147.436	1.15039	0.245046	4.69456	2.67175e-06	0.000766324	2.21973		protein_coding	TRUE
ENSBTAG00000012348	74.7632	1.08534	0.291906	3.71812	0.000200713	0.0282884	2.12188	LRRC71	protein_coding	TRUE
ENSBTAG00000013163	546.539	1.08494	0.252171	4.30238	1.68971e-05	0.00378425	2.12128	ADAM33	protein_coding	TRUE
ENSBTAG00000002215	284.571	1.08151	0.206969	5.22547	1.73716e-07	9.46693e-05	2.11625	GFPT2	protein_coding	TRUE
ENSBTAG00000013774	268.725	0.94018	0.252852	3.71829	0.000200572	0.0282884	1.91877	C15orf52	protein_coding	TRUE
ENSBTAG00000012265	1622.47	0.939234	0.252354	3.72189	0.00019774	0.0282884	1.91751	VWF	protein_coding	TRUE
ENSBTAG00000004104	1156.2	0.924298	0.252317	3.66324	0.000249043	0.0318094	1.89776	RUNX2	protein_coding	TRUE
ENSBTAG00000019061	230.69	0.919243	0.246135	3.73472	0.000187927	0.0276794	1.89112	ELF4	protein_coding	TRUE
ENSBTAG00000029942	174.413	0.916452	0.23756	3.85777	0.000114428	0.0187078	1.88747	bta-mir-29c	miRNA	TRUE
ENSBTAG00000018941	97.7801	0.72696	0.191399	3.79815	0.000145782	0.0231397	1.65515	CPXM2	protein_coding	TRUE
ENSBTAG00000035836	131.562	0.715913	0.194145	3.68751	0.000226457	0.0303471	1.64252	COLGALT2	protein_coding	TRUE
ENSBTAG00000025450	7715.23	0.630457	0.142861	4.41309	1.01904e-05	0.00252428	1.54806	SYNE2	protein_coding	TRUE
ENSBTAG00000023907	13925.4	0.440387	0.113413	3.88306	0.000103152	0.0170346	1.35697	COL18A1	protein_coding	TRUE
ENSBTAG00000021008	3810.2	0.439626	0.0893768	4.9188	8.70781e-07	0.000323554	1.35625	ZNF219	protein_coding	TRUE
ENSBTAG00000017456	637.903	0.429387	0.113625	3.779	0.000157462	0.0242863	1.34666	NYAP1	protein_coding	TRUE
ENSBTAG00000033731	871.083	-0.276152	0.072905	-3.78783	0.000151966	0.0238893	-1.21096	PRCP	protein_coding	TRUE
ENSBTAG00000014918	599.001	-0.299372	0.0843924	-3.54738	0.000389076	0.0474701	-1.23061	IBA57	protein_coding	TRUE
ENSBTAG00000025571	1615.37	-0.387689	0.103971	-3.72882	0.00019238	0.0280823	-1.3083	MRPS18A	protein_coding	TRUE
ENSBTAG00000012703	1334.38	-0.432705	0.0931259	-4.64645	3.37698e-06	0.000951902	-1.34976	GLO1	protein_coding	TRUE
ENSBTAG00000010721	619.144	-0.461222	0.110322	-4.18067	2.90653e-05	0.00617129	-1.37671	MCM3	protein_coding	TRUE
ENSBTAG00000017024	3400.79	-0.539832	0.135584	-3.98152	6.84767e-05	0.0124392	-1.4538	PPARGC1A	protein_coding	TRUE
ENSBTAG00000018784	30549.7	-0.543441	0.137898	-3.9409	8.1175e-05	0.0141184	-1.45744	CTSZ	protein_coding	TRUE
ENSBTAG00000027879	2211.46	-0.604535	0.163478	-3.69796	0.000217343	0.0300458	-1.52049		protein_coding	TRUE
ENSBTAG00000008966	7734.38	-0.657255	0.166351	-3.95101	7.78236e-05	0.0138298	-1.57708	TSPAN7	protein_coding	TRUE
ENSBTAG00000002882	217.725	-0.685314	0.182837	-3.74822	0.000178096	0.0264699	-1.60805	LMNB1	protein_coding	TRUE
ENSBTAG00000010276	107.422	-0.739721	0.182946	-4.04337	5.26876e-05	0.010134	-1.66985	RECQL4	protein_coding	TRUE
ENSBTAG00000005063	228.568	-0.753222	0.158052	-4.76567	1.8823e-06	0.000580637	-1.68555	THEM6	protein_coding	TRUE
ENSBTAG00000004931	64.8695	-0.779921	0.211838	-3.68168	0.0002317	0.0305797	-1.71704	POLE2	protein_coding	TRUE
ENSBTAG00000006404	114.289	-0.800848	0.219173	-3.65396	0.000258231	0.0324755	-1.74212	CENPT	protein_coding	TRUE
ENSBTAG00000019798	3899.57	-0.831354	0.22386	-3.71372	0.000204235	0.0285387	-1.77935	PIGR	protein_coding	TRUE
ENSBTAG00000017023	557.184	-0.845605	0.216817	-3.90009	9.61584e-05	0.0160418	-1.79702		protein_coding	TRUE
ENSBTAG00000018643	209.017	-0.893803	0.2403	-3.71954	0.000199586	0.0282884	-1.85807	PRC1	protein_coding	TRUE
ENSBTAG00000007102	137.336	-0.922736	0.230911	-3.99606	6.4405e-05	0.0119654	-1.89571	GTSE1	protein_coding	TRUE
ENSBTAG00000012784	162.267	-0.963013	0.272071	-3.53956	0.000400792	0.0485374	-1.94938	RACGAP1	protein_coding	TRUE
ENSBTAG00000003499	1267.31	-0.969511	0.17271	-5.61353	1.98235e-08	1.84906e-05	-1.95818	ENPP4	protein_coding	TRUE
ENSBTAG00000021582	286.994	-1.06443	0.277461	-3.83632	0.000124892	0.0200181	-2.09134	NCAPG	protein_coding	TRUE
ENSBTAG00000010109	55.4544	-1.06788	0.283391	-3.76822	0.000164414	0.0248889	-2.09635	CDK1	protein_coding	TRUE
ENSBTAG00000013761	644.599	-1.06844	0.257376	-4.15129	3.3061e-05	0.00675644	-2.09717		protein_coding	TRUE
ENSBTAG00000001599	571.032	-1.07964	0.24683	-4.37404	1.2197e-05	0.0028487	-2.11351	SV2A	protein_coding	TRUE
ENSBTAG00000021686	35.1794	-1.10179	0.306964	-3.58933	0.000331528	0.040753	-2.14621	MELK	protein_coding	TRUE
ENSBTAG00000044006	49.29	-1.11879	0.29157	-3.83713	0.000124482	0.0200181	-2.17165	GINS2	protein_coding	TRUE
ENSBTAG00000000130	4524.32	-1.15032	0.228754	-5.02864	4.93969e-07	0.000207074	-2.21963	TNFSF13	protein_coding	TRUE
ENSBTAG00000003253	233.888	-1.16291	0.286126	-4.06433	4.81703e-05	0.00948838	-2.23909	NPPC	protein_coding	TRUE
ENSBTAG00000004075	2037.61	-1.16744	0.294234	-3.96774	7.25581e-05	0.0130357	-2.24613	IDI1	protein_coding	TRUE
ENSBTAG00000003068	2819.44	-1.18695	0.314646	-3.77235	0.00016172	0.02471	-2.27672	MSMO1	protein_coding	TRUE
ENSBTAG00000013100	233.99	-1.19975	0.2277	-5.26897	1.37192e-07	8.13632e-05	-2.29699	SPAG5	protein_coding	TRUE
ENSBTAG00000045783	20.2887	-1.2425	0.339085	-3.66428	0.000248036	0.0318094	-2.36609		processed_pseudogene	TRUE
ENSBTAG00000039709	32.6896	-1.27049	0.345471	-3.67756	0.000235471	0.0307978	-2.41244	PARPBP	protein_coding	TRUE
ENSBTAG00000008180	47.9178	-1.27065	0.345152	-3.68143	0.000231933	0.0305797	-2.41271	SPDL1	protein_coding	TRUE
ENSBTAG00000002613	42.7236	-1.28386	0.32722	-3.92355	8.72545e-05	0.015016	-2.4349	MIS18BP1	protein_coding	TRUE
ENSBTAG00000016746	145.841	-1.30735	0.293103	-4.46039	8.18096e-06	0.00208985	-2.47487	UBE2C	protein_coding	TRUE
ENSBTAG00000010774	105.269	-1.32449	0.262849	-5.03897	4.68041e-07	0.000201368	-2.50444	NUSAP1	protein_coding	TRUE
ENSBTAG00000004943	72.4353	-1.35574	0.370459	-3.65963	0.000252578	0.0320108	-2.55929	CCNA2	protein_coding	TRUE
ENSBTAG00000014435	201.867	-1.36241	0.271474	-5.01856	5.20602e-07	0.000212783	-2.57114	TCF19	protein_coding	TRUE
ENSBTAG00000001938	110.325	-1.43034	0.301134	-4.74985	2.03568e-06	0.000616321	-2.6951	CKS2	protein_coding	TRUE
ENSBTAG00000001631	183.077	-1.4477	0.294021	-4.92381	8.48765e-07	0.000323554	-2.72773	KIFC1	protein_coding	TRUE
ENSBTAG00000003971	73.443	-1.45496	0.304805	-4.77341	1.81128e-06	0.000580637	-2.74149	E2F1	protein_coding	TRUE
ENSBTAG00000046594	17.0324	-1.48925	0.408898	-3.6421	0.000270421	0.0337489	-2.80742		protein_coding	TRUE
ENSBTAG00000010384	31.712	-1.49798	0.345684	-4.33337	1.46846e-05	0.00333443	-2.82446	CDC6	protein_coding	TRUE
ENSBTAG00000008333	514.864	-1.507	0.282339	-5.33753	9.42192e-08	6.16156e-05	-2.84218	ETV4	protein_coding	TRUE
ENSBTAG00000002298	66.3505	-1.50822	0.3283	-4.59403	4.3477e-06	0.00120475	-2.84459	CKAP2L	protein_coding	TRUE
ENSBTAG00000006591	61.5046	-1.51399	0.379314	-3.99138	6.56886e-05	0.0120668	-2.85598	CCNF	protein_coding	TRUE
ENSBTAG00000002756	69.1513	-1.52556	0.38638	-3.94833	7.86972e-05	0.0138346	-2.87898		protein_coding	TRUE
ENSBTAG00000005293	20.7854	-1.55778	0.421918	-3.69214	0.000222371	0.0300458	-2.94401	CDC25C	protein_coding	TRUE
ENSBTAG00000026971	17.9626	-1.57259	0.41877	-3.75527	0.000173157	0.025972	-2.97439		protein_coding	TRUE
ENSBTAG00000001717	61.2613	-1.57566	0.351986	-4.47648	7.58837e-06	0.00196924	-2.98072	AURKB	protein_coding	TRUE
ENSBTAG00000004085	54.7761	-1.58325	0.302307	-5.23721	1.63022e-07	9.19048e-05	-2.99643	ASF1B	protein_coding	TRUE
ENSBTAG00000023814	75.2089	-1.58488	0.327971	-4.83237	1.34919e-06	0.000450161	-2.99982	ECT2	protein_coding	TRUE
ENSBTAG00000002224	171.27	-1.59358	0.301092	-5.29267	1.20544e-07	7.57993e-05	-3.01797	UHRF1	protein_coding	TRUE
ENSBTAG00000000752	30.3372	-1.594	0.355938	-4.47831	7.52378e-06	0.00196924	-3.01885	SGO1	protein_coding	TRUE
ENSBTAG00000005010	62.9921	-1.63666	0.337174	-4.85406	1.20961e-06	0.000411997	-3.10945	MXD3	protein_coding	TRUE
ENSBTAG00000005498	2491.62	-1.64352	0.420451	-3.90894	9.27023e-05	0.0157874	-3.12427	SQLE	protein_coding	TRUE
ENSBTAG00000018775	175.431	-1.65868	0.258711	-6.41133	1.44251e-10	4.19443e-07	-3.15729	TPX2	protein_coding	TRUE
ENSBTAG00000021181	75.5949	-1.72744	0.332362	-5.19747	2.02021e-07	0.000106543	-3.3114	BUB1	protein_coding	TRUE
ENSBTAG00000012443	61.5496	-1.81421	0.429797	-4.22109	2.43127e-05	0.00537147	-3.51667	DIAPH3	protein_coding	TRUE
ENSBTAG00000007799	16.215	-1.83693	0.44151	-4.16057	3.17455e-05	0.00656972	-3.5725	MTFR2	protein_coding	TRUE
ENSBTAG00000008758	109.508	-1.83805	0.376681	-4.87959	1.06307e-06	0.000370466	-3.57526	KIF20A	protein_coding	TRUE
ENSBTAG00000008499	219.468	-1.84313	0.341759	-5.39307	6.92622e-08	4.7182e-05	-3.58788	TROAP	protein_coding	TRUE
ENSBTAG00000021162	174.943	-1.85852	0.33961	-5.47249	4.43744e-08	3.19348e-05	-3.62634	CKAP2	protein_coding	TRUE
ENSBTAG00000005269	57.615	-1.86873	0.395848	-4.72083	2.34883e-06	0.000685733	-3.65211	CCNB2	protein_coding	TRUE
ENSBTAG00000005456	26.7637	-1.88696	0.472075	-3.99716	6.41071e-05	0.0119654	-3.69855	TTK	protein_coding	TRUE
ENSBTAG00000018399	26.8279	-1.93663	0.467641	-4.14128	3.45377e-05	0.00697108	-3.82811		protein_coding	TRUE
ENSBTAG00000021069	38.8049	-1.94208	0.397772	-4.88238	1.04811e-06	0.000370466	-3.84258		protein_coding	TRUE
ENSBTAG00000016726	36.1366	-1.94797	0.393544	-4.94982	7.42805e-07	0.000296198	-3.85832	KIF15	protein_coding	TRUE
ENSBTAG00000033441	25.3285	-1.96859	0.504627	-3.90107	9.57682e-05	0.0160418	-3.91384	SHCBP1	protein_coding	TRUE
ENSBTAG00000013573	171.165	-2.02109	0.315724	-6.40142	1.53934e-10	4.19443e-07	-4.05889	BIRC5	protein_coding	TRUE
ENSBTAG00000008216	78.1897	-2.03107	0.351763	-5.77398	7.74189e-09	9.04086e-06	-4.08709	RRM2	protein_coding	TRUE
ENSBTAG00000007237	79.1429	-2.0357	0.363005	-5.6079	2.04792e-08	1.84906e-05	-4.10021	BUB1B	protein_coding	TRUE
ENSBTAG00000000660	35.7978	-2.06929	0.436813	-4.73724	2.16649e-06	0.000643998	-4.19679	FAM83D	protein_coding	TRUE
ENSBTAG00000014326	54.2913	-2.07492	0.365481	-5.67723	1.36892e-08	1.39878e-05	-4.21322	CDCA8	protein_coding	TRUE
ENSBTAG00000005129	14.6076	-2.09096	0.552853	-3.78212	0.000155498	0.0242118	-4.2603	CEP55	protein_coding	TRUE
ENSBTAG00000009618	30.2169	-2.09711	0.502205	-4.17581	2.96929e-05	0.00622371	-4.27852	NEK2	protein_coding	TRUE
ENSBTAG00000009035	51.5406	-2.1435	0.413269	-5.18669	2.14059e-07	0.000109364	-4.41833	CENPE	protein_coding	TRUE
ENSBTAG00000021673	33.3933	-2.21478	0.503756	-4.39654	1.0999e-05	0.00264446	-4.64212	NDC80	protein_coding	TRUE
ENSBTAG00000039462	33.0669	-2.21534	0.420678	-5.26611	1.39346e-07	8.13632e-05	-4.6439		protein_coding	TRUE
ENSBTAG00000012184	51.1766	-2.22265	0.3988	-5.57335	2.4989e-08	2.04272e-05	-4.6675		protein_coding	TRUE
ENSBTAG00000018142	18.9831	-2.2306	0.50683	-4.40109	1.0771e-05	0.00262829	-4.69331	DTL	protein_coding	TRUE
ENSBTAG00000023938	58.0356	-2.2313	0.440328	-5.06735	4.03395e-07	0.000182928	-4.69556		protein_coding	TRUE
ENSBTAG00000000910	54.809	-2.25281	0.538729	-4.18172	2.89318e-05	0.00617129	-4.7661	SLC6A7	protein_coding	TRUE
ENSBTAG00000009819	127.561	-2.29115	0.362496	-6.32049	2.60734e-10	6.08964e-07	-4.89447	CDC20	protein_coding	TRUE
ENSBTAG00000007860	67.8212	-2.38795	0.468837	-5.09335	3.51786e-07	0.000169157	-5.23413	ASPM	protein_coding	TRUE
ENSBTAG00000012861	53.3132	-2.43612	0.423299	-5.75509	8.65967e-09	9.43846e-06	-5.41185	KIF4A	protein_coding	TRUE
ENSBTAG00000002331	36.3621	-2.50729	0.458346	-5.4703	4.49263e-08	3.19348e-05	-5.68552	DLGAP5	protein_coding	TRUE
ENSBTAG00000014239	66.0606	-2.50785	0.433962	-5.77897	7.51598e-09	9.04086e-06	-5.68773	CCNB1	protein_coding	TRUE
ENSBTAG00000002444	289.318	-2.53455	0.418507	-6.05617	1.39401e-09	2.5323e-06	-5.79395	MKI67	protein_coding	TRUE
ENSBTAG00000019262	184.877	-2.55535	0.37276	-6.85522	7.1204e-12	3.88038e-08	-5.87811	TOP2A	protein_coding	TRUE
ENSBTAG00000011962	19.2784	-2.57688	0.540309	-4.76927	1.84894e-06	0.000580637	-5.96649	PLA2G3	protein_coding	TRUE
ENSBTAG00000009383	83.1914	-2.57882	0.385203	-6.69472	2.16089e-11	8.83211e-08	-5.97453	KIF11	protein_coding	TRUE
ENSBTAG00000024726	78.2835	-2.57962	0.445876	-5.7855	7.2298e-09	9.04086e-06	-5.9778	HJURP	protein_coding	TRUE
ENSBTAG00000019777	109.804	-2.63187	0.364094	-7.22855	4.88187e-13	3.99069e-09	-6.1983	CDCA3	protein_coding	TRUE
ENSBTAG00000001343	20.5818	-2.6325	0.574201	-4.58464	4.54762e-06	0.00123915	-6.20102	DEPDC1	protein_coding	TRUE
ENSBTAG00000020100	68.2044	-2.65024	0.436924	-6.06568	1.31395e-09	2.5323e-06	-6.27774	ARHGAP11A	protein_coding	TRUE
ENSBTAG00000024449	191.823	-2.68197	0.447097	-5.99863	1.98989e-09	3.25327e-06	-6.41731	CENPF	protein_coding	TRUE
ENSBTAG00000015875	30.1448	-2.73368	0.488195	-5.59957	2.14888e-08	1.84906e-05	-6.6515	FOXM1	protein_coding	TRUE
ENSBTAG00000045710	21.7044	-2.81445	0.669579	-4.20332	2.63032e-05	0.00573374	-7.03453		miRNA	TRUE
ENSBTAG00000002981	46.6619	-2.89938	0.488059	-5.94064	2.83916e-09	4.21977e-06	-7.46107	FAM64A	protein_coding	TRUE
ENSBTAG00000006185	54.5364	-2.90756	0.402077	-7.23134	4.7824e-13	3.99069e-09	-7.50347	SPC24	protein_coding	TRUE
ENSBTAG00000009396	6.01015	-3.91823	0.968382	-4.04616	5.20652e-05	0.0101335	-15.1183	EXO1	protein_coding	TRUE
ENSBTAG00000022394	2.01575	-4.55429	1.23274	-3.69444	0.00022037	0.0300458	-23.4951		protein_coding	TRUE
