# Supplementary material for: Characterization of the bovine salivary gland transcriptome associated with Mycobacterium avium subsp. paratuberculosis experimental challenge
Source: BMC Genomics. 2019 Jun 13;20:491. doi: 10.1186/s12864-019-5845-4 (PMC6567491; doi:10.1186/s12864-019-5845-4)
Supplement: Supplementary file 3 — Table S3. List of identified KEGG pathways in each salivary gland group. (XLSX 16 kb) [file 12864_2019_5845_MOESM3_ESM.xlsx]

## Sheet: KEGG Pathway results
Salivary Gland Group	ID	Description	GeneRatio	BgRatio	pvalue	p.adjust	qvalue	geneID	Count
	bta05322	Systemic lupus erythematosus	17/91	196/8568	1.67372e-11	2.71143e-09	2.53701e-09	506900/515440/280677/282227/519935/781410/506214/505183/506306/616776/616868/787269/787465/100295221/104968456/617696/282530	17
	bta04610	Complement and coagulation cascades	10/91	90/8568	3.14831e-08	2.55013e-06	2.38609e-06	338050/515440/514076/280677/280687/280750/513197/281035/617696/280958	10
M1	bta05150	Staphylococcus aureus infection	8/91	71/8568	7.30094e-07	3.94251e-05	3.6889e-05	515440/514076/280677/282227/513197/506214/617696/282530	8
	bta05203	Viral carcinogenesis	13/91	256/8568	2.67841e-06	0.000108476	0.000101498	280677/785086/100125591/519935/781410/505183/506306/616776/616868/787269/787465/100295221/104968456	13
	bta05034	Alcoholism	12/91	234/8568	6.07857e-06	0.000196946	0.000184277	506900/785086/519935/781410/505183/506306/616776/616868/787269/787465/100295221/104968456	12
	bta05140	Leishmaniasis	6/91	82/8568	0.000222728	0.00596842	0.00558449	280677/282227/281345/507859/506214/282530	6
	bta04640	Hematopoietic cell lineage	7/91	119/8568	0.000257895	0.00596842	0.00558449	282227/281094/282233/506214/327677/510073/282530	7
	bta04145	Phagosome	8/91	182/8568	0.000671917	0.0136063	0.0127311	280677/282227/281345/613925/507859/506214/282530/508327	8
	bta05323	Rheumatoid arthritis	6/91	110/8568	0.00107462	0.0193431	0.0180988	281094/538567/613925/506214/282530/508327	6
	bta04672	Intestinal immune network for IgA production	4/91	64/8568	0.00465552	0.0754195	0.0705679	281401/538567/506214/282530	4
M2	bta04610	Complement and coagulation cascades	3/25	90/8568	0.000174013	0.00539441	0.00531198	280958/280677/280687	3
P1	bta04610	Complement and coagulation cascades	3/25	90/8568	0.00218081	0.0872324	0.0734589	781663/508222/617696	3
	bta04110	Cell cycle	13/58	128/8568	1.77792e-12	1.74236e-10	1.6282e-10	515376/327679/537027/100848911/514777/535369/281668/515301/281302/107131377/281061/507731/281667	13
P2	bta04114	Oocyte meiosis	8/58	120/8568	1.25073e-06	6.12859e-05	5.72704e-05	515376/327679/100848911/514777/281668/614056/281061/507731	8
	bta04914	Progesterone-mediated oocyte maturation	6/58	93/8568	3.57266e-05	0.00116707	0.0010906	327679/514777/281668/281061/507731/281667	6
	bta04115	p53 signaling pathway	5/58	73/8568	0.000126064	0.00308857	0.00288621	508167/327679/281668/507901/281061	5
	bta04218	Cellular senescence	6/58	172/8568	0.00102273	0.0200455	0.0187321	327679/513643/535369/281668/281061/281667	6
