# Supplementary material for: Characterization of the bovine salivary gland transcriptome associated with Mycobacterium avium subsp. paratuberculosis experimental challenge
Source: BMC Genomics. 2019 Jun 13;20:491. doi: 10.1186/s12864-019-5845-4 (PMC6567491; doi:10.1186/s12864-019-5845-4)
Supplement: Supplementary file 5 — Table S5. ELISA and fecal culture test results of control and MAP challenged animals. (XLSX 12 kb) [file 12864_2019_5845_MOESM5_ESM.xlsx]

## Sheet: Sheet1
		Year 1															Year 2													Year 3
Interval		Premmune Samples			Month 3 Post Infection			Month 6 Post Infection			Month 9/10 Post Infection			Month 12 Post Infection			Month 15 Post Infection		Month 16 Post Infection			Month 20 Post Infection			Month 21 Post Infection		Month 24 Post Infection			Month 27 Post Infection		Month 28 Post Infection			Month 30 Post Infection		Month 31 Post Infection			Month 33 Post Infection
Group	ID Number	Faecal Culture	ELISA S/P %	ELISA Result	Faecal Culture	ELISA S/P %	ELISA Result	Faecal Culture	ELISA S/P %	ELISA Result	Faecal Culture	ELISA S/P %	ELISA Result	Faecal Culture	ELISA S/P %	ELISA Result	ELISA S/P %	ELISA Result	Faecal Culture	ELISA S/P %	ELISA Result	Faecal Culture	ELISA S/P %	ELISA Result	ELISA S/P %	ELISA Result	Faecal Culture	ELISA S/P %	ELISA Result	ELISA S/P %	ELISA Result	Faecal Culture	ELISA S/P %	ELISA Result	ELISA S/P %	ELISA Result	Faecal Culture	ELISA S/P %	ELISA Result	Faecal Culture	ELISA S/P %	ELISA Result
Challenged	2155	NEG	5	NEG	NEG	2.551	NEG	NEG	10.095	NEG	NEG	37.491	NEG	NEG	31.853	NEG	40.77	NEG	NEG	68.348	POS	NEG	95.011	POS	55.606	POS	NEG	82.587	POS	86.863	POS	NEG	109.364	POS	38.392	NEG	NEG	30.011	NEG	NEG	38.382	NEG
	2176	NEG	14.49	NEG	NEG	1.633	NEG	NEG	2.59	NEG	NEG	2.968	NEG	NEG	3.816	NEG	17.385	NEG	NEG	18.326	NEG	NEG	56.833	POS	39.524	NEG	NEG	52.488	INCONCLU	35.164	NEG	NEG	38.732	NEG	34.736	NEG	NEG	21.971	NEG	NEG	13.006	NEG
	2402	NEG	5	NEG	NEG	5.102	NEG	NEG	10.201	NEG	NEG	25.317	NEG	NEG	27.801	NEG	29.42	NEG	NEG	93.934	POS	NEG	84.888	POS	68.743	POS	NEG	38.319	NEG	84.825	POS	NEG	98.96	POS	70.781	POS	NEG	39.255	NEG	NEG	38.541	NEG
	2194	NEG	5.306	NEG	NEG	1.429	NEG	NEG	22.146	NEG	NEG	20.412	NEG	NEG	17.262	NEG	41.11	NEG	NEG	50.21	INCONCLU	NEG	42.082	NEG	51.416	INCONCLU	NEG	60.696	POS	38.845	NEG	NEG	48.671	INC	36.353	NEG	NEG	49.151	INCONCLU	NEG	40.88	NEG
	2420	NEG	20.918	NEG	NEG	2.755	NEG	NEG	3.33	NEG	NEG	2.696	NEG	NEG	0.787	NEG	2.229	NEG	NEG	3.359	NEG	NEG	68.113	POS	76.104	POS	NEG	70.771	POS	67.157	POS	NEG	85.202	POS	56.738	POS	NEG	30.256	NEG	NEG	81.759	POS
Control	2395	NEG	2.551	NEG	NEG	2.59	NEG	NEG	9.672	NEG	NEG	2.847	NEG	NEG	1.832	NEG	11.738	NEG	NEG	7.012	NEG	NEG	3.118	NEG	2.639	NEG	NEG	13.193	NEG	21.469	NEG	NEG	25.755	NEG	22.896	NEG	NEG	16.292	NEG	NEG	17.129	NEG
	2398	NEG	2.551	NEG	NEG	2.273	NEG	NEG	10.518	NEG	NEG	9.388	NEG	NEG	13.749	NEG	11.738	NEG	NEG	11.844	NEG	NEG	8.083	NEG	7.204	NEG	NEG	7.563	NEG	1.783	NEG	NEG	9.113	NEG	5.275	NEG	NEG	7.448	NEG	NEG	14.433	NEG
	2405	NEG	0.816	NEG	NEG	1.11	NEG	NEG	3.118	NEG	NEG	1.878	NEG	NEG	1.514	NEG	2.675	NEG	NEG	2.416	NEG	NEG	1.155	NEG	-0.642	NEG	NEG	9.496	NEG	7.775	NEG	NEG	8.915	NEG	6.672	NEG	NEG	6.051	NEG	NEG	6.661	NEG
	2409	NEG	5	NEG	NEG	1.85	NEG	NEG	3.964	NEG	NEG	4.3	NEG	NEG	2.362	NEG	6.686	NEG	NEG	7.012	NEG	NEG	7.044	NEG	4.066	NEG	NEG	8.319	NEG	18.616	NEG	NEG	38.237	NEG	17.688	NEG	NEG	15.826	NEG	NEG	19.191	NEG
	2425	NEG	3.673	NEG	NEG	2.167	NEG	NEG	2.59	NEG	NEG	5.027	NEG	NEG	9.585	NEG	11.293	NEG	NEG	12.787	NEG	NEG	6.351	NEG	3.78	NEG	NEG	12.773	NEG	10.628	NEG	NEG	10.302	NEG	7.603	NEG	NEG	5.12	NEG	NEG	5.393	NEG
